# Supplementary material for: Development of a Highly Specific Monoclonal Antibody-Based Sandwich ELISA for Rapid Detection of Porcine Circovirus Type 3
Source: Viruses. 2025 Oct 5;17(10):1340. doi: 10.3390/v17101340 (PMC12568205; doi:10.3390/v17101340)
Supplement: Supplementary file 1 [file viruses-17-01340-s001.zip]

Archive with 2 entries (2 files):
- Supplementary File S1.pdf
- Supplementary S1.xlsx
