# Supplementary material for: Development of a Highly Specific Monoclonal Antibody-Based Sandwich ELISA for Rapid Detection of Porcine Circovirus Type 3
Source: Viruses. 2025 Oct 5;17(10):1340. doi: 10.3390/v17101340 (PMC12568205; doi:10.3390/v17101340)
Supplement: Supplementary file 1 [file viruses-17-01340-s001.zip › Supplementary S1.xlsx]

## Sheet: Sheet1
	The optimal pAb coating concentration and the optimal HRP-mAb working dilution ratio
		pAb coating concentration (μg/mL)
		8	4	2	1	0.5	0.25
		Positive value (P)
HRP-mAb working dilution ratio	1:100	2.235	2.233	1.485	1.89	1.826	1.407
	1:200	1.716	1.645	1.398	1.401	1.215	0.92
	1:400	1.699	1.578	1.208	1.412	1.3	1.027
	1:800	1.437	1.393	1.23	1.184	1.038	0.809
	1:1600	0.959	0.984	0.833	0.803	0.689	0.531
	1:3200	0.551	0.574	0.532	0.472	0.386	0.284
	1:6400	0.249	0.261	0.237	0.225	0.2	0.159
	1:12800	0.164	0.17	0.159	0.147	0.137	0.105
		Negative value (N)
HRP-mAb working dilution ratio	1:100	0.539	0.5	0.457	0.477	0.495	0.505
	1:200	0.318	0.434	0.287	0.27	0.354	0.339
	1:400	0.188	0.176	0.171	0.204	0.188	0.165
	1:800	0.156	0.148	0.123	0.118	0.112	0.115
	1:1600	0.099	0.106	0.099	0.093	0.103	0.109
	1:3200	0.074	0.075	0.072	0.073	0.078	0.093
	1:6400	0.057	0.057	0.06	0.061	0.062	0.065
	1:12800	0.052	0.051	0.053	0.052	0.051	0.052
		P/N value
HRP-mAb working dilution ratio	1:100	4.14657	4.466	3.24945	3.96226	3.68889	2.78614
	1:200	5.39623	3.79032	4.87108	5.18889	3.4322	2.71386
	1:400	9.03723	8.96591	7.06433	6.92157	6.91489	6.22424
	1:800	9.21154	9.41216	10	10.0339	9.26786	7.03478
	1:1600	9.68687	9.28302	8.41414	8.63441	6.68932	4.87156
	1:3200	7.44595	7.65333	7.38889	6.46575	4.94872	3.05376
	1:6400	4.36842	4.57895	3.95	3.68852	3.22581	2.44615
	1:12800	3.15385	3.33333	3	2.82692	2.68627	2.01923
The optimal conditions are marked in red

## Sheet: Sheet2
Optimal pAb coating condition
	37℃ 0.5 h	37℃ 1 h	37℃ 1.5 h	37℃ 2 h	4℃ 12 h
Positive value	1.168	0.96	1.212	1.188	0.941
	0.979	0.852	0.95	1.065	0.834
	1.144	1.038	1.194	1.147	0.861
	1.181	1.112	1.15	1.27	0.981
mean	1.118	0.9905	1.1265	1.1675	0.90425
Negative value	0.142	0.15	0.182	0.166	0.126
	0.194	0.13	0.128	0.143	0.108
	0.152	0.165	0.137	0.164	0.097
	0.244	0.162	0.164	0.261	0.157
mean	0.183	0.15175	0.15275	0.1835	0.122
P/N	6.10929	6.52718	7.3748	6.3624	7.41189
The optimal conditions are marked in red

## Sheet: Sheet3
Optimal blocking condition
		0.5 h	1 h	1.5 h	2 h
1%BSA	Positive value	0.679	0.86	1.13	1.052
		0.555	0.702	0.938	0.891
		0.543	0.644	1.004	1.112
		0.627	0.817	1.142	1.114
	mean	0.601	0.75575	1.0535	1.04225
	Negative value	0.187	0.244	0.293	0.277
		0.205	0.206	0.243	0.199
		0.218	0.229	0.243	0.214
		0.212	0.231	0.269	0.265
	mean	0.2055	0.2275	0.262	0.23875
	P/N	2.92457	3.32198	4.02099	4.36545
2.5%BSA	Positive value	0.864	1.171	1.345	1.428
		0.702	0.906	1.149	1.185
		0.66	0.807	1.165	1.024
		0.784	1.079	1.298	1.347
	mean	0.7525	0.99075	1.23925	1.246
	Negative value	0.232	0.268	0.303	0.295
		0.208	0.233	0.24	0.229
		0.226	0.24	0.246	0.276
		0.229	0.217	0.242	0.267
	mean	0.22375	0.2395	0.25775	0.26675
	P/N	3.36313	4.13674	4.80795	4.67104
5%BSA	Positive value	0.944	1.319	1.442	1.569
		0.776	1.058	1.215	1.285
		0.772	0.847	1.292	1.316
		0.929	1.044	1.454	1.497
	mean	0.85525	1.067	1.35075	1.41675
	Negative value	0.229	0.247	0.276	0.3
		0.222	0.236	0.235	0.177
		0.226	0.229	0.234	0.284
		0.232	0.262	0.259	0.269
	mean	0.22725	0.2435	0.251	0.2575
	P/N	3.76348	4.38193	5.38147	5.50194
1%SMP	Positive value	0.414	0.528	0.634	0.684
		0.299	0.397	0.514	0.569
		0.309	0.324	0.583	0.553
		0.359	0.456	0.709	0.711
	mean	0.34525	0.42625	0.61	0.62925
	Negative value	0.135	0.149	0.158	0.166
		0.117	0.121	0.125	0.117
		0.129	0.139	0.14	0.154
		0.123	0.113	0.149	0.156
	mean	0.126	0.1305	0.143	0.14825
	P/N	2.74008	3.26628	4.26573	4.24452
2.5%SMP	Positive value	0.431	0.249	0.736	0.772
		0.34	0.347	0.632	0.64
		0.304	0.353	0.675	0.625
		0.365	0.504	0.817	0.784
	mean	0.36	0.36325	0.715	0.70525
	Negative value	0.133	0.139	0.168	0.173
		0.11	0.107	0.141	0.118
		0.132	0.139	0.141	0.163
		0.126	0.076	0.154	0.159
	mean	0.12525	0.11525	0.151	0.15325
	P/N	2.87425	3.15184	4.7351	4.60196
5%SMP	Positive value	0.542	0.388	0.939	0.885
		0.454	0.108	0.792	0.817
		0.402	0.139	0.787	0.818
		0.5	0.475	0.953	0.987
	mean	0.4745	0.2775	0.86775	0.87675
	Negative value	0.143	0.123	0.187	0.185
		0.119	0.05	0.141	0.139
		0.138	0.073	0.149	0.187
		0.139	0.049	0.167	0.178
	mean	0.13475	0.07375	0.161	0.17225
	P/N	3.52134	3.76271	5.38975	5.08999
BSA: Bovine Serum Albumin; SMP: skimmed milk powder.
The optimal conditions are marked in red

## Sheet: Sheet4
Optimal incubation time of serum
	15 min	30 min	45 min	60 min	75 min	90 min	105 min	120 min
Positive value	0.59	0.525	0.945	1.048	1	1.268	1.145	1.236
	0.505	0.686	0.888	0.963	1.041	1.104	1.115	1.322
	0.542	0.69	0.88	0.917	0.928	0.981	1.008	1.242
	0.616	0.829	0.939	1.096	1.179	1.264	1.309	1.426
mean	0.56325	0.6825	0.913	1.006	1.037	1.15425	1.14425	1.3065
Negative value	0.15	0.179	0.192	0.222	0.244	0.239	0.193	0.266
	0.138	0.155	0.198	0.206	0.179	0.229	0.216	0.243
	0.159	0.192	0.208	0.238	0.241	0.22	0.277	0.342
	0.162	0.19	0.184	0.223	0.25	0.257	0.281	0.341
mean	0.15225	0.179	0.1955	0.22225	0.2285	0.23625	0.24175	0.298
P/N	3.69951	3.81285	4.67008	4.52643	4.53829	4.88571	4.7332	4.38423
The optimal conditions are marked in red

## Sheet: Sheet5
Optimal incubation time of HRP-mAb
	15 min	30 min	45 min	60 min	75 min	90 min	105 min	120 min
Positive value	1.042	1.405	1.536	1.539	1.573	1.653	1.598	1.795
	1.125	1.549	1.728	1.619	1.942	1.86	1.672	1.93
	1.136	1.581	1.612	1.68	1.773	1.82	1.717	1.718
	1.146	1.447	1.63	1.682	1.722	1.913	1.667	1.878
mean	1.11225	1.4955	1.6265	1.63	1.7525	1.8115	1.6635	1.83025
Negative value	0.098	0.137	0.173	0.156	0.187	0.189	0.191	0.233
	0.096	0.131	0.171	0.176	0.178	0.184	0.167	0.221
	0.118	0.15	0.186	0.181	0.198	0.208	0.206	0.266
	0.1	0.132	0.156	0.182	0.204	0.188	0.215	0.22
mean	0.103	0.1375	0.1715	0.17375	0.19175	0.19225	0.19475	0.235
P/N	10.7985	10.8764	9.48397	9.38129	9.1395	9.42263	8.54172	7.7883
The optimal conditions are marked in red

## Sheet: Sheet6
Optimal incubation time for TMB substrate
	2 min	4 min	6 min	8 min	10 min
Positive value	0.795	1.271	1.707	2.006	2.499
	0.964	1.355	1.877	2.298	2.57
	0.895	1.415	1.893	2.118	2.733
	0.868	1.373	1.869	2.035	2.64
mean	0.8805	1.3535	1.8365	2.11425	2.6105
Negative value	0.086	0.131	0.169	0.214	0.25
	0.095	0.156	0.166	0.216	0.24
	0.093	0.131	0.179	0.228	0.281
	0.094	0.128	0.174	0.2	0.223
mean	0.092	0.1365	0.172	0.2145	0.2485
P/N	9.57065	9.91575	10.6773	9.85664	10.505
The optimal conditions are marked in red

## Sheet: Sheet7
Cut-off value determination
	OD450 value
Sample 1	0.134
Sample 2	0.152
Sample 3	0.141
Sample 4	0.14
Sample 5	0.146
Sample 6	0.14
Sample 7	0.181
Sample 8	0.183
Sample 9	0.181
Sample 10	0.186
Sample 11	0.182
Sample 12	0.171
Sample 13	0.155
Sample 14	0.169
Sample 15	0.148
Sample 16	0.161
Sample 17	0.187
Sample 18	0.242
Sample 19	0.221
Sample 20	0.23
Sample 21	0.231
Sample 22	0.192
Sample 23	0.18
Sample 24	0.214
Sample 25	0.195
mean	0.17848
SD	0.0311

## Sheet: Sheet8
Specificity test of DAS-ELISA
Pathogens	OD450 value			mean
EC	0.1445	0.14	0.144	0.142833
SS	0.1455	0.142	0.146	0.1445
HPS	0.15	0.145	0.143	0.146
SM	0.142	0.138	0.143	0.141
PDCoV	0.138	0.139	0.142	0.139667
PEDV	0.1445	0.141	0.14	0.141833
ZIKV	0.1485	0.147	0.145	0.146833
PRV	0.156	0.151	0.148	0.151667
JEV	0.144	0.141	0.146	0.143667
VSV	0.15	0.142	0.146	0.146
PoRV	0.1325	0.137	0.135	0.134833
PCV2	0.142	0.14	0.145	0.142333
PCV3-	0.1455	0.142	0.139	0.142167
PCV3+	1.253	1.231	1.313	1.26567

## Sheet: Sheet9
Sensitivity test of DAS-ELISA
	Sample 1				Sample 2				Sample 3				Negative serum
Dilution ratio	OD450 value			mean	OD450 value			mean	OD450 value			mean	OD450 value			mean
1:100	0.595	0.607	0.622	0.608	0.615	0.606	0.688	0.636333	0.607	0.647	0.549	0.601	0.09	0.112	0.104	0.102
1:200	0.419	0.496	0.403	0.439333	0.395	0.37	0.454	0.406333	0.414	0.347	0.373	0.378	0.086	0.219	0.106	0.137
1:400	0.329	0.306	0.306	0.313667	0.283	0.239	0.259	0.260333	0.233	0.216	0.22	0.223	0.148	0.101	0.118	0.122333
1:800	0.229	0.21	0.215	0.218	0.168	0.155	0.164	0.162333	0.253	0.173	0.177	0.201	0.154	0.123	0.14	0.139
1:1600	0.166	0.188	0.191	0.181667	0.121	0.133	0.127	0.127	0.151	0.108	0.13	0.129667	0.151	0.165	0.107	0.141
1:3200	0.106	0.107	0.086	0.0996667	0.085	0.103	0.096	0.0946667	0.137	0.142	0.105	0.128	0.15	0.094	0.091	0.111667
1:6400	0.097	0.113	0.08	0.0966667	0.089	0.087	0.121	0.099	0.097	0.11	0.1	0.102333	0.145	0.146	0.101	0.130667
1:12800	0.119	0.1	0.101	0.106667	0.123	0.094	0.095	0.104	0.09	0.117	0.09	0.099	0.149	0.083	0.097	0.109667
The dilution limit for positive serum sample detection is marked in red

## Sheet: Sheet10
The linear standard curve for Cap protein detection by ELISA
Cap protein concentration (ng/mL)	OD450 Value			mean
3515.62	2.647	3.437	3.58	3.22133
1757.81	3.492	3.522	3.771	3.595
878.906	2.544	2.864	2.651	2.68633
439.453	1.717	1.882	1.825	1.808
219.727	0.912	1.12	1.005	1.01233
109.863	0.422	0.513	0.504	0.479667
54.9316	0.266	0.311	0.289	0.288667
27.4658	0.203	0.194	0.185	0.194
13.7329	0.118	0.146	0.136	0.133333
6.86646	0.103	0.104	0.111	0.106
3.43323	0.089	0.092	0.095	0.092

[truncated: 2 more sheets: Sheet11, Sheet12]
